# Supplementary material for: Migration Dynamics of Fall Armyworm Spodoptera frugiperda (Smith) in the Yangtze River Delta
Source: Insects. 2023 Jan 26;14(2):127. doi: 10.3390/insects14020127 (PMC9961294; doi:10.3390/insects14020127)
Supplement: Supplementary file 1 [file insects-14-00127-s001.zip]

Archive with 1 entries (1 files):
- insects-2164186-supplementary.xlsx
