# Supplementary material for: Migration Dynamics of Fall Armyworm Spodoptera frugiperda (Smith) in the Yangtze River Delta
Source: Insects. 2023 Jan 26;14(2):127. doi: 10.3390/insects14020127 (PMC9961294; doi:10.3390/insects14020127)
Supplement: Supplementary file 1 [file insects-14-00127-s001.zip › insects-2164186-supplementary.xlsx]

## Sheet: Table S1
The detail information of the first S. frugiperda observed in the Yangtze River Delta from 2019 to 2021
Province/municipality	City	County/District	First discovered date	Larval instar	Longitude	Latitude
Anhui	Hefei	Changfeng County	2019-07-04	2–4	117.165	32.4785
Anhui	Wuhu	Wuwei County	2019-05-29	6	117.911	31.3031
Anhui	Bengbu	longzihu district	2019-06-25	3–4	117.382	32.9505
Anhui	Bengbu	Huaiyuan County	2019-05-23	1–2	117.2	32.9569
Anhui	Bengbu	Wuhe County	2019-06-24	4–5	117.889	33.1462
Anhui	Bengbu	Guzhen County	2019-06-12	3	117.316	33.3187
Anhui	Huainan	Datong District	2019-07-05	3	117.053	32.6321
Anhui	Huainan	Xiejiaji District	2019-07-08	4	116.865	32.5983
Anhui	Huainan	Bagong Mountain Area	2019-07-05	3–5	116.841	32.6282
Anhui	Huainan	Panji District	2019-07-05	2–3	116.817	32.7821
Anhui	Huainan	Fengtai County	2019-07-08	5	116.723	32.7054
Anhui	Hefei	Feidong County	2019-06-15	4	117.463	31.884
Anhui	Huainan	Shouxian County	2019-07-05	6	116.785	32.5773
Anhui	Huainan	Maoji area	2019-07-09	3–5	116.63	32.6527
Anhui	Ma'anshan	Dangtu County	2019-06-04	5	118.49	31.5562
Anhui	Ma'anshan	Hanshan County	2019-05-19	4	118.106	31.7278
Anhui	Ma'anshan	He County	2019-06-23	3	118.363	31.7166
Anhui	Huaibei	Suixi County	2019-07-31	3–5	116.767	33.9164
Anhui	Tongling	Yi'an District	2019-05-19	2	117.798	30.9585
Anhui	Tongling	suburb	2019-05-20	4	117.817	30.9299
Anhui	Hefei	Feixi County	2019-05-21	5	117.166	31.7196
Anhui	Tongling	Zongyang County	2019-05-20	4	117.222	30.7006
Anhui	Anqing	Yingjiang District	2019-06-10	3	117.045	30.5064
Anhui	Anqing	Grand View Area	2019-05-29	2	117.035	30.5056
Anhui	Anqing	Yixiu District	2019-06-22	2	117.07	30.5413
Anhui	Anqing	Huaining County	2019-05-23	3	116.829	30.735
Anhui	Anqing	Qianshan County	2019-06-23	4	116.574	30.6382
Anhui	Anqing	Taihu County	2019-05-20	2	116.305	30.4519
Anhui	Anqing	Susong County	2019-05-19	4	116.12	30.1583
Anhui	Anqing	Wangjiang County	2019-05-22	4	116.691	30.1249
Anhui	Anqing	Yuexi County	2019-05-23	2	116.36	30.8485
Anhui	Hefei	Lujiang County	2019-06-25	2–5	117.29	31.2515
Anhui	Anqing	Tongcheng	2019-05-23	1–2	116.96	31.0506
Anhui	Mount Huangshan	Tunxi District	2019-05-19	4	118.317	29.7092
Anhui	Mount Huangshan	Huangshan District	2019-05-17	4	118.137	30.2945
Anhui	Mount Huangshan	Huizhou District	2019-05-18	4	118.34	29.8252
Anhui	Mount Huangshan	She County	2019-05-19	4	118.428	29.8677
Anhui	Mount Huangshan	Xiuning County	2019-05-17	4	118.189	29.7889
Anhui	Mount Huangshan	Yi County	2019-05-22	2	117.943	29.9238
Anhui	Mount Huangshan	Qimen County	2019-05-24	4	117.717	29.8535
Anhui	Chuzhou	Nanqiao District	2019-06-18	4	118.297	32.3298
Anhui	Chuzhou	Lai'an County	2019-06-21	4–5	118.433	32.4502
Anhui	Hefei	Chaohu City	2019-05-27	5	117.874	31.6005
Anhui	Chuzhou	Quanjiao County	2019-05-24	3	118.269	32.0938
Anhui	Chuzhou	Dingyuan County	2019-06-18	3	117.684	32.5271
Anhui	Chuzhou	Fengyang County	2019-05-28	2	117.562	32.8671
Anhui	Chuzhou	Mingguang City	2019-05-27	2	117.998	32.7812
Anhui	Fuyang	Yingzhou	2019-06-25	5	115.814	32.8912
Anhui	Fuyang	Yingdong	2019-07-22	4–5	115.859	32.9089
Anhui	Fuyang	Yingquan District	2019-08-06	4–5	115.805	32.9248
Anhui	Fuyang	Linquan County	2019-06-27	4–5	115.262	33.0627
Anhui	Fuyang	Taihe County	2019-06-25	4	115.627	33.1623
Anhui	Wuhu	Jiujiang District	2019-05-29	6	118.4	31.3627
Anhui	Fuyang	Jieshou	2019-07-18	4–5	115.362	33.2615
Anhui	Suzhou	Yongqiao District	2019-06-20	4	116.983	33.6339
Anhui	Suzhou	Xiao County	2019-07-02	4–5	116.945	34.1833
Anhui	Suzhou	Lingbi County	2019-07-10	4–5	117.551	33.5406
Anhui	Suzhou	Sixian County	2019-07-09	2–3	117.885	33.4776
Anhui	Lu'an	Jin'an District	2019-05-24	2	116.503	31.7545
Anhui	Lu'an	Yu'an District	2019-05-28	4	116.495	31.7507
Anhui	Wuhu	Wuhu County	2019-05-30	4	118.572	31.1453
Anhui	Lu'an	Leaf collecting area	2019-05-29	3	115.947	31.835
Anhui	Lu'an	Huoqiu	2019-06-21	5	116.279	32.3413
Anhui	Lu'an	Shucheng County	2019-05-18	3	116.944	31.4628
Anhui	Lu'an	Jinzhai County	2019-06-12	3	115.879	31.6816
Anhui	Lu'an	Huoshan County	2019-05-20	3	116.333	31.4025
Anhui	Bozhou	Qiaocheng District	2019-07-29	4–5	115.781	33.8693
Anhui	Bozhou	Guoyang County	2019-08-05	3–4	116.212	33.5028
Anhui	Bozhou	Lixin County	2019-07-25	4	116.208	33.1435
Anhui	Chizhou	Guichi District	2019-05-27	3	117.488	30.6574
Anhui	Wuhu	Fanchang County	2019-06-28	3–6	118.201	31.0809
Anhui	Chizhou	Dongzhi County	2019-05-20	3	117.021	30.0966
Anhui	Chizhou	Shitai County	2019-06-04	4	117.483	30.2103
Anhui	Chizhou	Qingyang County	2019-05-22	3	117.857	30.6382
Anhui	Xuancheng	Xuanzhou District	2019-05-20	2	118.758	30.946
Anhui	Xuancheng	Langxi County	2019-06-10	2	119.185	31.1278
Anhui	Xuancheng	Guangde County	2019-05-21	4	119.418	30.8931
Anhui	Xuancheng	Jingxian County	2019-05-21	3	118.412	30.686
Anhui	Xuancheng	Jixi County	2019-05-18	3	118.595	30.0653
Anhui	Xuancheng	Jingde County	2019-05-19	4	118.543	30.2881
Anhui	Xuancheng	Ningguo City	2019-05-18	3	118.983	30.6265
Anhui	Wuhu	Nanling County	2019-05-28	2	118.337	30.9196
Jiangsu	Nanjing	Pukou District	2019-07-08	5	118.625	32.0584
Jiangsu	Xuzhou	Suining County	2019-06-24	3–5	117.951	33.8992
Jiangsu	Changzhou	New North Area	2019-06-22	5	119.975	31.8247
Jiangsu	Changzhou	Wujin District	2019-08-02	3–5	119.959	31.7186
Jiangsu	Changzhou	Liyang City	2019-05-24	4	119.488	31.4271
Jiangsu	Suzhou	Wuzhong District	2019-07-25	3	120.625	31.2708
Jiangsu	Suzhou	Xiangcheng District	2019-08-11	4	120.619	31.3967
Jiangsu	Suzhou	Wujiang District	2019-06-11	4–5	120.642	31.1604
Jiangsu	Suzhou	Changshu City	2019-07-19	5	120.749	31.6582
Jiangsu	Nanjing	Jiangning District	2019-07-25	5	118.851	31.9534
Jiangsu	Suzhou	Zhangjiagang City	2019-07-31	3–5	120.543	31.8656
Jiangsu	Suzhou	city of Kunshan	2019-07-24	3	120.958	31.3819
Jiangsu	Suzhou	Taicang City	2019-07-24	4	121.112	31.4526
Jiangsu	Nantong	Tongzhou District	2019-06-20	5	121.073	32.0843
Jiangsu	Nantong	qidong	2019-06-24	4–5	121.66	31.8102
Jiangsu	Nantong	Rugao	2019-07-04	3–5	120.566	32.3916
Jiangsu	Nantong	Haimen City	2019-06-21	4–5	121.177	31.8935
Jiangsu	Nantong	Hai'an City	2019-07-16	4	120.466	32.5403
Jiangsu	Lianyungang	Haizhou District	2019-08-05	4–5	119.137	34.5713
Jiangsu	Nanjing	Luhe	2019-07-09	2–5	118.851	32.3407
Jiangsu	Lianyungang	Ganyu District	2019-07-29	3–5	119.129	34.8392
Jiangsu	Huai'an	Huai'an District	2019-07-18	5	119.146	33.5075
Jiangsu	Huai'an	Huaiyin District	2019-08-09	2–4	119.021	33.6225
Jiangsu	Huai'an	Qingjiangpu District	2019-08-07	3–5	119.03	33.5807
Jiangsu	Huai'an	Hongze District	2019-08-28	5	118.868	33.295
Jiangsu	Huai'an	Lianshui County	2019-07-22	4–5	119.266	33.7713
Jiangsu	Huai'an	Xuyi County	2019-07-18	2–4	118.494	33.0044
Jiangsu	Huai'an	Jinhu County	2019-07-21	3	119.017	33.0182
Jiangsu	Nanjing	Lishui District	2019-07-23	5	119.029	31.6531
Jiangsu	Yancheng	Tinghu District	2019-07-26	5	120.136	33.3839
Jiangsu	Yancheng	Yandu District	2019-08-07	5	120.14	33.3413
Jiangsu	Yancheng	Dafeng District	2019-06-20	3–6	120.47	33.1995
Jiangsu	Yancheng	Xiangshui County	2019-07-15	4	119.58	34.2
Jiangsu	Yancheng	Funing County	2019-07-30	3–5	119.805	33.7857
Jiangsu	Yancheng	Sheyang County	2019-07-16	2–5	120.257	33.7738
Jiangsu	Yancheng	Jianhu County	2019-06-19	5–6	119.793	33.4726
Jiangsu	Yangzhou	Guangling District	2019-07-30	5	119.442	32.3922
Jiangsu	Nanjing	Gaochun District	2019-07-29	4–5	118.876	31.3271
Jiangsu	Yangzhou	Jiangdu District	2019-07-08	4	119.567	32.4266
Jiangsu	Yangzhou	Baoying County	2019-08-01	3	119.321	33.2369
Jiangsu	Zhenjiang	Dantu District	2019-07-02	5	119.434	32.129
Jiangsu	Zhenjiang	yangzhong	2019-06-24	5	119.828	32.2373
Jiangsu	Zhenjiang	jurong	2019-06-25	4	119.167	31.9474
Jiangsu	Taizhou	Jiangyan District	2019-07-24	5	120.148	32.5085
Jiangsu	Taizhou	xinghua	2019-07-22	4	119.84	32.9381
Jiangsu	Wuxi	Jiangyin City	2019-06-11	5	120.276	31.911
Jiangsu	Suqian	Sucheng District	2019-08-12	5	118.279	33.9377
Jiangsu	Suqian	Suyu District	2019-07-25	4	118.33	33.9411
Jiangsu	Suqian	Sihong County	2019-08-15	3–5	118.212	33.4565
Jiangsu	Wuxi	Yixing City	2019-05-24	4	119.821	31.3644
Jiangsu	Xuzhou	Jiawang District	2019-07-19	4–6	117.45	34.4416
Zhejiang	Hangzhou	Xiaoshan District	2019-05-07	1	120.27	30.17
Zhejiang	Ningbo	Jiangbei District	2019-06-28	2–4	121.55	29.89
Zhejiang	Ningbo	Beilun District	2019-06-27	2–4	121.85	29.93
Zhejiang	Ningbo	Zhenhai District	2019-07-04	6	121.72	29.95
Zhejiang	Ningbo	Yinzhou District	2019-06-25	5	121.53	29.83
Zhejiang	Ningbo	Fenghua District	2019-06-17	4	121.4	29.65
Zhejiang	Ningbo	Xiangshan County	2019-06-14	3–4	121.87	29.48
Zhejiang	Ningbo	Ninghai County	2019-06-05	2	121.43	29.28
Zhejiang	Ningbo	Yuyao City	2019-05-24	2–4	121.15	30.03
Zhejiang	Ningbo	Cixi City	2019-06-03	3	121.23	30.17
Zhejiang	Wenzhou	Lucheng District	2019-06-11	2–3	120.65	28.02
Zhejiang	Hangzhou	Yuhang District	2019-05-27	3–4	120.3	30.42
Zhejiang	Wenzhou	Longwan District	2019-05-30	5	120.82	27.93
Zhejiang	Wenzhou	Ouhai District	2019-07-05	3	120.64	28
Zhejiang	Wenzhou	Dongtou District	2019-06-05	6	121.15	27.83
Zhejiang	Wenzhou	Yongjia County	2019-07-17	4–5	120.68	28.15
Zhejiang	Wenzhou	Pingyang County	2019-05-24	5	120.57	27.67
Zhejiang	Wenzhou	Cangnan County	2019-06-12	5	120.4	27.5
Zhejiang	Wenzhou	Wencheng County	2019-06-24	4	120.08	27.78
Zhejiang	Wenzhou	Taishun County	2019-07-15	4–6	119.72	27.57
Zhejiang	Wenzhou	Ruian City	2019-05-23	3–5	120.63	27.78
Zhejiang	Wenzhou	Yueqing	2019-05-24	3–6	120.95	28.13
Zhejiang	Hangzhou	Fuyang District	2019-05-27	5–6	119.95	30.05
Zhejiang	Jiaxing	Nanhu District	2019-07-09	3–4	120.78	30.75
Zhejiang	Jiaxing	Xiuzhou District	2019-06-11	adult	120.7	30.77
Zhejiang	Jiaxing	Jiashan County	2019-05-16	1	120.92	30.85
Zhejiang	Jiaxing	Haiyan County	2019-08-20	3–4	120.95	30.53
Zhejiang	Jiaxing	Haining City	2019-06-19	3–5	120.68	30.53
Zhejiang	Jiaxing	Pinghu	2019-06-03	6	121.02	30.7
Zhejiang	Jiaxing	tongxiang	2019-08-06	3–4	120.57	30.63
Zhejiang	Huzhou	Wuxing District	2019-05-20	4	120.12	30.87
Zhejiang	Huzhou	Nanxun District	2019-05-20	1	120.43	30.88
Zhejiang	Huzhou	Deqing County	2019-05-17	3	119.97	30.53
Zhejiang	Hangzhou	Lin'an District	2019-05-21	3–5	119.72	30.23
Zhejiang	Huzhou	Changxing County	2019-05-21	4	119.9	31.02
Zhejiang	Huzhou	Anji County	2019-05-20	3–5	119.68	30.63
Zhejiang	Shaoxing	Keqiao District	2019-05-30	2–3	120.49	30.08
Zhejiang	Shaoxing	Shangyu District	2019-05-21	4	120.87	30.03
Zhejiang	Shaoxing	Xinchang County	2019-05-28	3–4	120.9	29.5
Zhejiang	Shaoxing	Zhuji City	2019-05-28	3–5	120.23	29.72
Zhejiang	Shaoxing	Shengzhou City	2019-05-23	4	120.82	29.58
Zhejiang	Jinhua	Wucheng District	2019-05-20	3–4	119.65	29.08
Zhejiang	Jinhua	Jindong District	2019-07-15	1–6	119.7	29.08
Zhejiang	Jinhua	Wuyi County	2019-05-22	2–4	119.82	28.9
Zhejiang	Hangzhou	Tonglu County	2019-05-20	2–4	119.67	29.8
Zhejiang	Jinhua	Pujiang County	2019-05-17	3–5	119.88	29.45
Zhejiang	Jinhua	Pan'an County	2019-06-29	4	120.43	29.05
Zhejiang	Jinhua	Lanxi City	2019-05-16	3–5	119.45	29.22
Zhejiang	Jinhua	yiwu	2019-05-28	3–5	120.07	29.3
Zhejiang	Jinhua	Dongyang City	2019-05-09	2–4	120.23	29.28
Zhejiang	Jinhua	Yongkang City	2019-05-21	5–6	120.03	28.9
Zhejiang	Quzhou	Kecheng District	2019-05-23	3–5	118.87	28.93
Zhejiang	Quzhou	Qujiang District	2019-05-17	3	118.93	28.98
Zhejiang	Quzhou	Changshan County	2019-05-17	3~5	118.52	28.9
Zhejiang	Quzhou	Kaihua County	2019-05-15	1–4	118.42	29.13
Zhejiang	Hangzhou	Chun'an County	2019-05-23	2—5	119.03	29.6
Zhejiang	Quzhou	Longyou County	2019-05-24	1–4	119.17	29.03
Zhejiang	Quzhou	Jiangshan City	2019-05-20	4	118.62	28.75
Zhejiang	Zhoushan	Dinghai District	2019-06-19	3–6	122.1	30.02
Zhejiang	Zhoushan	Putuo District	2019-06-23	4	122.3	29.95
Zhejiang	Taizhou	Jiaojiang District	2019-05-22	2–5	121.43	28.68
Zhejiang	Taizhou	Huangyan District	2019-05-29	5–6	121.27	28.65
Zhejiang	Taizhou	Sanmen County	2019-05-29	2–5	121.38	29.12
Zhejiang	Taizhou	Tiantai County	2019-05-17	3–4	121.03	29.13
Zhejiang	Taizhou	Xianju County	2019-05-17	3	120.73	28.87
Zhejiang	Taizhou	Wenling City	2019-05-31	2–5	121.37	28.37
Zhejiang	Hangzhou	Jiande	2019-05-08	3	119.28	29.48
Zhejiang	Taizhou	Linhai City	2019-05-21	4	121.12	28.85
Zhejiang	Taizhou	Yuhuan City	2019-06-22	5	121.23	28.13
Zhejiang	Lishui	Liandu District	2019-05-13	2–4	119.92	28.45
Zhejiang	Lishui	Qingtian County	2019-05-23	2–4	120.28	28.15
Zhejiang	Lishui	Jinyun County	2019-05-29	5	120.07	28.65
Zhejiang	Lishui	Suichang County	2019-05-22	1–3	119.27	28.6
Zhejiang	Lishui	Songyang County	2019-05-16	2–4	119.48	28.45
Zhejiang	Lishui	Yunhe County	2019-05-23	5	119.57	28.12
Zhejiang	Lishui	Qingyuan County	2019-06-13	2–3	119.05	27.62
Zhejiang	Lishui	Jingning She Autonomous County	2019-05-24	2	119.63	27.98
Zhejiang	Hangzhou	Qiantang New Area	2019-05-18	2–3	120.53	30.3
Zhejiang	Lishui	Longquan	2019-05-23	4	119.13	28.08
Zhejiang	Ningbo	Haishu District	2019-06-25	1–2	121.55	29.86
Shanghai		Huangpu District	2019-05-27	4	121.224	31.0305
Shanghai		Chongming District	2019-05-27	3	121.49	31.2228
Shanghai		Minhang District	2019-08-06	3	121.398	31.6269
Shanghai		Baoshan District	2019-06-04	2	121.458	30.9123
Shanghai		Jiading District	2019-06-13	1–2	121.113	31.1512
Shanghai		Pudong New Area	2019-06-04	2	121.331	30.7247
Shanghai		Jinshan District	2019-06-03	2	121.49	31.3989
Shanghai		Songjiang District	2019-05-24	5	121.568	31.2459
Shanghai		Qingpu District	2019-06-04	3	121.25	31.3835
Shanghai		Fengxian District	2019-05-28	1–3	121.376	31.1117
Anhui	Hefei	Changfeng County	2020-07-17	4	117.17	32.48
Anhui	Bengbu	Huaiyuan County	2020-07-13	3	117.18	32.97
Anhui	Bengbu	Wuhe County	2020-08-26	5	117.88	33.15
Anhui	Bengbu	Guzhen County	2020-08-28	2	117.32	33.32
Anhui	Huainan	Panji District	2020-07-28	2,3	116.82	32.78
Anhui	Huainan	Fengtai County	2020-07-16	3	116.72	32.78
Anhui	Huainan	Shouxian County	2020-09-01	1	116.78	32.58
Anhui	Ma'anshan	Bowang District	2020-08-21	2,3	118.84	31.56
Anhui	Ma'anshan	Dangtu County	2020-05-27	3	118.48	31.55
Anhui	Ma'anshan	Hanshan County	2020-05-26	4	118.05	31.43
Anhui	Ma'anshan	He County	2020-05-25	2–4	118.35	31.74
Anhui	Hefei	Feidong County	2020-07-30	4	117.47	31.88
Anhui	Huaibei	Xiangshan District	2020-08-13	5	116.8	33.95
Anhui	Huaibei	Suixi County	2020-08-11	4	116.77	33.92
Anhui	Tongling	Yi'an District	2020-05-22	3	117.55	30.5
Anhui	Tongling	suburb	2020-06-16	4	117.78	30.92
Anhui	Tongling	Zongyang County	2020-06-15	3	117.24	30.45
Anhui	Anqing	Yingjiang District	2020-08-03	3,4	117.05	30.5
Anhui	Anqing	Grand View Area	2020-06-12	4	117.03	30.52
Anhui	Anqing	Yixiu District	2020-06-17	4	116.6	30.5
Anhui	Anqing	Huaining County	2020-05-27	3,4	116.83	30.72
Anhui	Anqing	Qianshan County	2020-06-01	4	116.57	30.63
Anhui	Hefei	Feixi County	2020-06-01	5	117.19	31.72
Anhui	Anqing	Taihu County	2020-06-04	4,5	116.27	30.43
Anhui	Anqing	Susong County	2020-05-28	2–5	116.12	30.15
Anhui	Anqing	Wangjiang County	2020-05-28	5	116.68	30.13
Anhui	Anqing	Yuexi County	2020-05-28	3,4	116.35	30.85
Anhui	Anqing	Tongcheng	2020-05-25	5	116.95	31.05
Anhui	Mount Huangshan	Tunxi District	2020-05-22	3	118.33	29.72
Anhui	Mount Huangshan	Huangshan District	2020-05-14	1	118.13	29.82
Anhui	Mount Huangshan	Huizhou District	2020-05-17	2	118.33	29.82
Anhui	Mount Huangshan	She County	2020-05-19	2,3	118.43	29.87
Anhui	Mount Huangshan	Xiuning County	2020-05-18	1,2	118.18	29.78
Anhui	Hefei	Lujiang County	2020-06-08	3–5	117.86	31.95
Anhui	Mount Huangshan	Yi County	2020-05-19	2,3	117.93	29.93
Anhui	Mount Huangshan	Qimen County	2020-05-20	2	117.72	29.87
Anhui	Chuzhou	Nanqiao District	2020-07-17	5	118.3	32.32
Anhui	Chuzhou	Lai'an County	2020-07-20	3,5	118.43	32.45
Anhui	Chuzhou	Quanjiao County	2020-06-03	3	118.27	32.1
Anhui	Chuzhou	Dingyuan County	2020-07-16	3	117.67	32.53
Anhui	Chuzhou	Fengyang County	2020-05-17	3	117.57	32.87
Anhui	Chuzhou	tianchang	2020-08-15	3	119	32.7
Anhui	Chuzhou	Mingguang City	2020-07-09	3	117.98	32.78
Anhui	Fuyang	Yingzhou	2020-08-03	4,5	115.8	32.88
Anhui	Hefei	Chaohu City	2020-06-30	3–5	117.48	31.25
Anhui	Fuyang	Yingdong	2020-08-13	4,5	115.85	32.92
Anhui	Fuyang	Yingquan District	2020-09-02	5	115.8	32.93
Anhui	Fuyang	Taihe County	2020-07-15	4	115.62	33.17
Anhui	Fuyang	Funan County	2020-07-04	3,4	115.58	32.63
Anhui	Fuyang	Yingshang County	2020-07-29	2,4	116.27	32.63
Anhui	Fuyang	Jieshou	2020-08-10	3,4	115.37	33.25
Anhui	Suzhou	Yongqiao District	2020-07-08	5	116.94	33.63
Anhui	Suzhou	Xiao County	2020-09-07	1–4	116.93	34.18
Anhui	Suzhou	Lingbi County	2020-11-03	3	117.55	33.55
Anhui	Lu'an	Jin'an District	2020-07-06	5	116.5	31.77
Anhui	Wuhu	Jiujiang District	2020-05-27	4–6	118.38	31.37
Anhui	Lu'an	Yu'an District	2020-07-01	1–3	116.48	31.77
Anhui	Lu'an	Leaf collecting area	2020-08-03	2–5	115.93	31.86
Anhui	Lu'an	Huoqiu	2020-07-03	1–3	116.27	32.33
Anhui	Lu'an	Shucheng County	2020-06-01	3–5	116.93	31.47
Anhui	Lu'an	Jinzhai County	2020-07-07	3	115.92	31.72
Anhui	Lu'an	Huoshan County	2020-06-08	3–5	116.33	31.4
Anhui	Bozhou	Qiaocheng District	2020-08-10	6	115.77	33.88
Anhui	Bozhou	Guoyang County	2020-08-24	3,4	116.22	33.52
Anhui	Bozhou	Mengcheng County	2020-07-06	6	116.57	33.27
Anhui	Bozhou	Lixin County	2020-08-24	2–4	116.2	33.15
Anhui	Wuhu	Wuhu County	2020-09-01	4	118.57	31.15
Anhui	Chizhou	Guichi District	2020-05-25	4,2	117.48	30.65
Anhui	Chizhou	Dongzhi County	2020-05-26	3	117.02	30.1
Anhui	Chizhou	Qingyang County	2020-05-25	1–3	117.48	30.22
Anhui	Xuancheng	Xuanzhou District	2020-05-29	4	117.85	30.65
Anhui	Xuancheng	Langxi County	2020-05-25	4	119.17	31.13
Anhui	Xuancheng	Guangde City	2020-06-04	5	119.42	30.9
Anhui	Xuancheng	Jingxian County	2020-05-19	1	118.4	30.7
Anhui	Xuancheng	Jixi County	2020-05-19	2	118.6	30.07
Anhui	Xuancheng	Jingde County	2020-05-20	2,3	118.53	30.28
Anhui	Xuancheng	Ningguo City	2020-05-18	1	118.98	30.63
Anhui	Wuhu	Wuwei County	2020-05-23	3,4	117.69	31.19
Anhui	Bengbu	Huaishang District	2020-09-03	2–4	117.36	32.96
Jiangsu	Nanjing	Pukou District	2020-06-29	4,3	118.625	32.0584
Jiangsu	Changzhou	Economic Development Zone	2020-09-02	5	120.05	31.76
Jiangsu	Changzhou	New North Area	2020-09-08	5	119.975	31.8247
Jiangsu	Changzhou	Wujin District	2020-06-04	6,5	119.959	31.7186
Jiangsu	Changzhou	Jintan District	2020-07-22	3–5	119.573	31.7444
Jiangsu	Suzhou	Wujiang District	2020-06-05	3	120.642	31.1604
Jiangsu	Suzhou	Changshu City	2020-06-28	3	120.749	31.6582
Jiangsu	Suzhou	Zhangjiagang City	2020-06-22	4	120.543	31.8656
Jiangsu	Suzhou	city of Kunshan	2020-06-04	3	120.958	31.3819
Jiangsu	Suzhou	Taicang City	2020-06-08	4	121.112	31.4526
Jiangsu	Nantong	Tongzhou District	2020-07-07	4,5	121.073	32.0843
Jiangsu	Nanjing	Jiangning District	2020-06-22	6	118.851	31.9534
Jiangsu	Nantong	Rudong County	2020-05-29	1–3	121.186	32.3118
Jiangsu	Nantong	qidong	2020-07-04	4	121.66	31.8102
Jiangsu	Nantong	Rugao	2020-06-11	5	120.566	32.3916
Jiangsu	Nantong	Haimen City	2020-06-01	4	121.177	31.8935
Jiangsu	Nantong	Hai'an City	2020-07-02	3,2,5	120.466	32.5403
Jiangsu	Lianyungang	Ganyu District	2020-07-28	3	119.129	34.8392
Jiangsu	Huai'an	Qingjiangpu District	2020-07-30	4	119.03	33.5807
Jiangsu	Huai'an	Hongze District	2020-08-18	2,3	118.868	33.295
Jiangsu	Huai'an	Xuyi County	2020-07-06	3	118.494	33.0044
Jiangsu	Huai'an	Jinhu County	2020-07-21	2–4	119.017	33.0182
Jiangsu	Nanjing	Luhe	2020-06-09	2,3,5	118.851	31.9534
Jiangsu	Yancheng	Tinghu District	2020-07-09	4,5	120.136	33.3839
Jiangsu	Yancheng	Yandu District	2020-07-14	4	120.14	33.3413
Jiangsu	Yancheng	Dafeng District	2020-06-04	3,4	120.47	33.1995
Jiangsu	Yancheng	Xiangshui County	2020-07-16	4,5	119.58	34.2
Jiangsu	Yancheng	Binhai County	2020-07-14	5	119.828	33.9899
Jiangsu	Yancheng	Funing County	2020-07-10	4	119.805	33.7857
Jiangsu	Yancheng	Sheyang County	2020-07-20	4,5	120.257	33.7738
Jiangsu	Yancheng	Jianhu County	2020-08-25	4–6	119.793	33.4726
Jiangsu	Yancheng	Dongtai City	2020-06-25	1	120.314	32.8532
Jiangsu	Yangzhou	Hanjiang District	2020-08-19	4	119.39	32.38
Jiangsu	Nanjing	Lishui District	2020-07-08	5	119.029	31.6531
Jiangsu	Yangzhou	Jiangdu District	2020-07-06	3	119.567	32.4266
Jiangsu	Yangzhou	Baoying County	2020-07-16	3	119.321	33.2369
Jiangsu	Yangzhou	Yizheng City	2020-06-22	4	119.182	32.272
Jiangsu	Yangzhou	Gaoyou City	2020-08-19	5	119.444	32.7852
Jiangsu	Zhenjiang	yangzhong	2020-07-24	5	119.828	32.2373
Jiangsu	Zhenjiang	jurong	2020-08-06	4,5	119.167	31.9474
Jiangsu	Taizhou	Jiangyan District	2020-07-25	3	120.148	32.5085
Jiangsu	Taizhou	xinghua	2020-07-30	3	119.84	32.9381
Jiangsu	Taizhou	Jingjiang City	2020-08-17	3	120.268	32.0182
Jiangsu	Taizhou	taixing	2020-08-07	4	120.02	32.1688
Jiangsu	Nanjing	Gaochun District	2020-07-03	2–5	118.87	31.33
Jiangsu	Suqian	Sucheng District	2020-07-16	4	118.279	33.9377
Jiangsu	Suqian	Suyu District	2020-08-04	4	118.33	33.9411
Jiangsu	Suqian	Shuyang County	2020-07-27	3	118.8	34.11
Jiangsu	Suqian	Siyang County	2020-09-30	3	118.7	33.72
Jiangsu	Suqian	Sihong County	2020-07-31	5	118.212	33.4565
Jiangsu	Wuxi	Jiangyin City	2020-06-26	5,6	120.276	31.911
Jiangsu	Wuxi	Yixing City	2020-05-25	4	119.821	31.3644
Jiangsu	Xuzhou	Tongshan District	2020-09-04	5	117.17	34.18
Jiangsu	Xuzhou	Suining County	2020-08-12	5,4	117.951	33.8992
Zhejiang	Hangzhou	Xiaoshan District	2020-05-13	1	120.27	30.17
Zhejiang	Ningbo	Yinzhou District	2020-06-01	2	121.53	29.83
Zhejiang	Ningbo	Fenghua District	2020-05-27	2	121.41	29.66
Zhejiang	Ningbo	Xiangshan County	2020-05-28	4	121.87	29.48
Zhejiang	Ningbo	Ninghai County	2020-05-15	2	121.43	29.29
Zhejiang	Ningbo	Yuyao City	2020-05-25	3,4	121.15	30.03
Zhejiang	Ningbo	Cixi City	2020-05-15	1	121.27	30.17
Zhejiang	Wenzhou	Longwan District	2020-05-19	4	120.81	27.93
Zhejiang	Wenzhou	Ouhai District	2020-05-29	6	120.64	28.01
Zhejiang	Wenzhou	Dongtou District	2020-06-08	2,3	121.16	27.84
Zhejiang	Wenzhou	Yongjia County	2020-05-28	3,2	120.69	28.15
Zhejiang	Hangzhou	Yuhang District	2020-05-28	3,4	120.3	30.42
Zhejiang	Wenzhou	a	2020-05-25	4	120.57	27.66
Zhejiang	Wenzhou	Cangnan County	2020-04-29	1	120.43	27.52
Zhejiang	Wenzhou	Wencheng County	2020-05-22	3,4	120.09	27.79
Zhejiang	Wenzhou	Taishun County	2020-05-29	2–4	119.72	27.57
Zhejiang	Wenzhou	Ruian City	2020-06-03	4–6	120.63	27.78
Zhejiang	Wenzhou	Yueqing	2020-05-14	4,1	120.95	28.13
Zhejiang	Jiaxing	Nanhu District	2020-07-02	4	120.78	30.75
Zhejiang	Jiaxing	Xiuzhou District	2020-06-07	5	120.7	30.77
Zhejiang	Jiaxing	Jiashan County	2020-05-14	1	120.92	30.85
Zhejiang	Jiaxing	Haiyan County	2020-06-30	3	120.95	30.53
Zhejiang	Hangzhou	Fuyang District	2020-05-29	3	119.95	30.05
Zhejiang	Jiaxing	Haining City	2020-06-18	3	120.68	30.53
Zhejiang	Jiaxing	Pinghu	2020-05-26	2,3	120.57	30.63
Zhejiang	Jiaxing	tongxiang	2020-07-12	4	121.02	30.7
Zhejiang	Huzhou	Wuxing District	2020-08-21	2	120.12	30.87
Zhejiang	Huzhou	Nanxun District	2020-08-25	3	120.43	30.88
Zhejiang	Huzhou	Deqing County	2020-05-21	2	119.97	30.53
Zhejiang	Huzhou	Changxing County	2020-05-22	2,3	119.9	31.02
Zhejiang	Huzhou	Anji County	2020-05-23	2,3	119.68	30.63
Zhejiang	Shaoxing	Keqiao District	2020-05-22	3,2	120.49	30.08
Zhejiang	Shaoxing	Shangyu District	2020-05-18	2,3	120.87	30.03
Zhejiang	Hangzhou	Lin'an District	2020-05-18	1	119.72	30.23
Zhejiang	Shaoxing	Xinchang County	2020-05-15	1	120.9	29.5
Zhejiang	Shaoxing	Zhuji City	2020-05-25	5	120.23	29.72
Zhejiang	Shaoxing	Shengzhou City	2020-05-14	1–3	120.82	29.58
Zhejiang	Jinhua	Wucheng District	2020-06-02	3	119.65	29.08
Zhejiang	Jinhua	Wuyi County	2020-05-19	3,2	119.82	28.9
Zhejiang	Jinhua	Pan'an County	2020-06-02	2,3,5,6	120.43	29.05
Zhejiang	Jinhua	Lanxi City	2020-05-25	4,5	119.45	29.22
Zhejiang	Jinhua	yiwu	2020-06-03	3,4	120.07	29.3
Zhejiang	Jinhua	Dongyang City	2020-05-12	2	120.23	29.28
Zhejiang	Jinhua	Yongkang City	2020-05-25	2	120.03	28.9
Zhejiang	Hangzhou	Tonglu County	2020-05-28	4	119.67	29.8
Zhejiang	Quzhou	Qujiang District	2020-05-26	4	118.93	28.98
Zhejiang	Quzhou	Changshan County	2020-05-31	2,3	118.52	28.9
Zhejiang	Quzhou	Kaihua County	2020-05-21	1,2	118.42	29.13
Zhejiang	Quzhou	Longyou County	2020-05-14	2	119.17	29.03
Zhejiang	Quzhou	Jiangshan City	2020-05-18	3,2	118.62	28.75
Zhejiang	Zhoushan	Dinghai District	2020-05-27	6,3	122.1	30.02
Zhejiang	Zhoushan	Putuo District	2020-05-25	3	122.3	29.95
Zhejiang	Taizhou	Jiaojiang District	2020-05-19	1–4	121.43	28.68
Zhejiang	Taizhou	Huangyan District	2020-05-27	3,5	121.27	28.65
Zhejiang	Taizhou	Road and bridge area	2020-05-27	3,2	121.37	28.58
Zhejiang	Hangzhou	Chun'an County	2020-05-13	2	119.03	29.6
Zhejiang	Taizhou	Sanmen County	2020-05-23	4	121.38	29.12
Zhejiang	Taizhou	Tiantai County	2020-05-28	5	121.03	29.13
Zhejiang	Taizhou	Xianju County	2020-05-19	3	120.73	28.87
Zhejiang	Taizhou	Wenling City	2020-05-28	4,3	121.37	28.37
Zhejiang	Taizhou	Linhai City	2020-05-22	2	121.12	28.85
Zhejiang	Taizhou	Yuhuan City	2020-05-23	2	121.23	28.13
Zhejiang	Lishui	Liandu District	2020-05-12	3	119.92	28.45
Zhejiang	Lishui	Qingtian County	2020-05-25	4	120.28	28.15
Zhejiang	Lishui	Jinyun County	2020-06-03	2,4	120.07	28.65
Zhejiang	Lishui	Suichang County	2020-05-20	1,2	119.27	28.6
Zhejiang	Hangzhou	Jiande	2020-05-22	2	119.28	29.48
Zhejiang	Lishui	Songyang County	2020-05-22	2	119.48	28.45
Zhejiang	Lishui	Yunhe County	2020-05-19	3	119.57	28.12
Zhejiang	Lishui	Qingyuan County	2020-05-19	1–5	119.05	27.62
Zhejiang	Lishui	Jingning She Autonomous County	2020-05-20	2,3	119.63	27.98
Zhejiang	Lishui	Longquan	2020-06-01	4	119.13	28.08
Zhejiang	Xuancheng	Guangde City	2020-06-04	5	119.42	30.9
Zhejiang	Xuancheng	Jingxian County	2020-05-19	1	118.4	30.7
Zhejiang	Xuancheng	Jixi County	2020-05-19	2	118.6	30.07
Zhejiang	Xuancheng	Jingde County	2020-05-20	2,3	118.53	30.28
Zhejiang	Xuancheng	Ningguo City	2020-05-18	1	118.98	30.63
Zhejiang	Hangzhou	Qiantang New Area	2020-05-15	1–3	120.53	30.3
Zhejiang	Ningbo	Beilun District	2020-06-01	2	121.85	29.93
Shanghai		Huangpu District	2020-05-27	4	121.49	31.2228
Shanghai		Baoshan District	2020-08-17	3	121.49	31.3989
Shanghai		Jiading District	2020-06-10	6	121.25	31.3835
Shanghai		Pudong New Area	2020-05-25	2–4	121.568	31.2459
Shanghai		Jinshan District	2020-05-21	1,2	121.331	30.7247
Shanghai		Songjiang District	2020-05-25	3–5	121.224	31.0305
Shanghai		Fengxian District	2020-06-01	4	121.458	30.9123
Shanghai		Chongming District	2020-04-13	0	121.398	31.6269
Zhejiang	Quzhou	Kaihua County	2021-06-15	2–4	118.42	29.13
Zhejiang	Lishui	Yunhe County	2021-05-26	2	119.57	28.12
Zhejiang	Lishui	Jingning She Autonomous County	2021-05-23	2	119.63	27.98
Zhejiang	Jinhua	Wucheng District	2021-05-07	3	119.65	29.08
Zhejiang	Hangzhou	Tonglu County	2021-07-07	4	119.67	29.8
Zhejiang	Huzhou	Anji County	2021-05-31	1,2	119.68	30.63
Zhejiang	Wenzhou	Taishun County	2021-06-24	2,3	119.72	27.57
Zhejiang	Jinhua	Wuyi County	2021-06-01	4	119.82	28.9
Zhejiang	Lishui	Liandu District	2021-04-22	2,3	119.92	28.45
Zhejiang	Hangzhou	Fuyang District	2021-06-02	2	119.95	30.05
Zhejiang	Huzhou	Deqing County	2021-06-01	3	119.97	30.53
Zhejiang	Quzhou	Changshan County	2021-05-22	4	118.52	28.9
Zhejiang	Jinhua	Yongkang City	2021-05-25	4	120.03	28.9
Zhejiang	Lishui	Jinyun County	2021-05-27	4,3	120.07	28.65
Zhejiang	Wenzhou	Wencheng County	2021-06-10	3	120.08	27.78
Zhejiang	Shaoxing	Zhuji City	2021-05-27	3	120.23	29.72
Zhejiang	Jinhua	Dongyang City	2021-05-07	1	120.23	29.28
Zhejiang	Hangzhou	Xiaoshan District	2021-07-14	3	120.27	30.17
Zhejiang	Lishui	Qingtian County	2021-05-10	4	120.28	28.15
Zhejiang	Hangzhou	Yuhang District	2021-05-21	3	120.3	30.42
Zhejiang	Wenzhou	Cangnan County	2021-06-07	3	120.4	27.5
Zhejiang	Wenzhou	Pingyang County	2021-05-20	3	120.57	27.67
Zhejiang	Quzhou	Qujiang District	2021-05-08	4	118.93	28.98
Zhejiang	Jiaxing	tongxiang	2021-09-15	3	120.57	30.63
Zhejiang	Wenzhou	Ouhai District	2021-06-10	5	120.64	28
Zhejiang	Wenzhou	Yongjia County	2021-06-04	3	120.68	28.15
Zhejiang	Jiaxing	Haining City	2021-06-01	3	120.68	30.53
Zhejiang	Taizhou	Xianju County	2021-04-23	2	120.73	28.87
Zhejiang	Wenzhou	Longwan District	2021-05-21	3	120.82	27.93
Zhejiang	Shaoxing	Shengzhou City	2021-05-13	2	120.82	29.58
Zhejiang	Shaoxing	Xinchang County	2021-05-21	3–5	120.9	29.5
Zhejiang	Wenzhou	Yueqing	2021-05-01	1–5	120.95	28.13
Zhejiang	Jiaxing	Haiyan County	2021-09-30	2	120.95	30.53
Zhejiang	Hangzhou	Chun'an County	2021-05-08	1–4	119.03	29.6
Zhejiang	Jiaxing	Pinghu	2021-06-03	3,4	121.02	30.7
Zhejiang	Taizhou	Tiantai County	2021-07-05	4	121.03	29.13
Shanghai		Jiading District	2021-08-30	2,3	121.113	31.1512
Zhejiang	Taizhou	Linhai City	2021-06-16	4	121.12	28.85
Zhejiang	Ningbo	Yuyao City	2021-06-02	3	121.15	30.03
Zhejiang	Wenzhou	Dongtou District	2021-05-17	2	121.15	27.83
Shanghai		Huangpu District	2021-05-31	1	121.224	31.0305
Zhejiang	Ningbo	Cixi City	2021-07-07	1	121.23	30.17
Zhejiang	Taizhou	Huangyan District	2021-05-17	3–5	121.27	28.65
Shanghai		Pudong New Area	2021-06-30	2	121.331	30.7247
Zhejiang	Lishui	Qingyuan County	2021-05-27	3	119.05	27.62
Zhejiang	Taizhou	Road and bridge area	2021-06-16	4	121.36	28.58
Zhejiang	Taizhou	Wenling City	2021-04-28	2,1	121.37	28.37
Shanghai		Fengxian District	2021-10-28	5	121.376	31.1117
Zhejiang	Ningbo	Ninghai County	2021-06-08	2	121.43	29.28
Zhejiang	Taizhou	Jiaojiang District	2021-05-27	1	121.43	28.68
Shanghai		Baoshan District	2021-07-23	2–5	121.458	30.9123
Shanghai		Jinshan District	2021-05-18	1,2	121.49	31.3989
Shanghai		Chongming District	2021-08-10	1–3	121.49	31.2228
Shanghai		Songjiang District	2021-07-14	4	121.568	31.2459
Zhejiang	Ningbo	Xiangshan County	2021-06-08	4	121.87	29.48
Zhejiang	Lishui	Longquan	2021-05-24	4	119.13	28.08
Zhejiang	Zhoushan	Dinghai District	2021-06-08	2–5	122.1	30.02
Zhejiang	Zhoushan	Putuo District	2021-05-21	2	122.3	29.95
Zhejiang	Lishui	Suichang County	2021-05-31	3,2	119.27	28.6
Zhejiang	Hangzhou	Jiande	2021-05-04	3	119.28	29.48
Zhejiang	Lishui	Songyang County	2021-05-26	2,1	119.48	28.45
Anhui	Anqing	Taihu County	2021-06-02	1–4	116.305	30.4519
Anhui	Bengbu	Huaiyuan County	2021-07-23	4	117.2	32.9569
Anhui	Bengbu	Guzhen County	2021-08-11	2	117.316	33.3187
Anhui	Bengbu	Wuhe County	2021-08-17	5	117.889	33.1462
Anhui	Bozhou	Qiaocheng District	2021-09-02	3–6	115.781	33.8693
Anhui	Bozhou	Lixin County	2021-07-30	4	116.208	33.1435
Anhui	Bozhou	Guoyang County	2021-09-02	2	116.212	33.5028
Anhui	Bozhou	Mengcheng County	2021-07-27	3–5	116.56	33.2608
Anhui	Chizhou	Dongzhi County	2021-06-16	3	117.021	30.0966
Anhui	Chizhou	Guichi District	2021-06-03	2,3	117.488	30.6574
Anhui	Chizhou	Qingyang County	2021-05-24	1	117.857	30.6382
Anhui	Anqing	Yuexi County	2021-06-09	3,4	116.36	30.8485
Anhui	Chuzhou	Fengyang County	2021-07-11	2,5	117.562	32.8671
Anhui	Chuzhou	Dingyuan County	2021-07-16	2,5	117.684	32.5271
Anhui	Chuzhou	Mingguang City	2021-06-10	4	117.998	32.7812
Anhui	Chuzhou	Nanqiao District	2021-07-12	4	118.297	32.3298
Anhui	Chuzhou	Lai'an County	2021-07-28	5	118.433	32.4502
Anhui	Chuzhou	tianchang	2021-06-10	4	119.011	32.6815
Anhui	Fuyang	Linquan County	2021-07-30	5	115.262	33.0627
Anhui	Fuyang	Jieshou	2021-07-26	4	115.362	33.2615
Anhui	Fuyang	Funan County	2021-07-15	3	115.591	32.6381
Anhui	Fuyang	Taihe County	2021-07-25	3	115.627	33.1623
Anhui	Anqing	Qianshan County	2021-06-29	4	116.574	30.6382
Anhui	Fuyang	Yingzhou	2021-07-22	3–5	115.814	32.8912
Anhui	Fuyang	Yingshang County	2021-08-05	3	116.259	32.6371
Anhui	Hefei	Changfeng County	2021-07-15	4	117.165	32.4785
Anhui	Hefei	Feixi County	2021-06-09	3,4	117.166	31.7196
Anhui	Hefei	Lujiang County	2021-07-25	5	117.29	31.2515
Anhui	Hefei	Feidong County	2021-08-04	4	117.463	31.884
Anhui	Hefei	Chaohu City	2021-06-08	5,4	117.874	31.6005
Anhui	Huaibei	Suixi County	2021-08-19	2,4	116.767	33.9164
Anhui	Huainan	Fengtai County	2021-07-20	3	116.723	32.7054
Anhui	Huainan	Panji District	2021-08-03	3	116.817	32.7821
Anhui	Anqing	Wangjiang County	2021-05-31	2	116.691	30.1249
Anhui	Huainan	Datong District	2021-07-12	3,4	117.053	32.6321
Anhui	Mount Huangshan	Qimen County	2021-05-28	3	117.717	29.8535
Anhui	Mount Huangshan	Yi County	2021-05-27	4	117.943	29.9238
Anhui	Mount Huangshan	Huangshan District	2021-06-24	5,6	118.137	30.2945
Anhui	Mount Huangshan	Xiuning County	2021-05-21	1	118.189	29.7889
Anhui	Mount Huangshan	Tunxi District	2021-05-27	3	118.317	29.7092
Anhui	Mount Huangshan	Huizhou District	2021-05-27	4	118.34	29.8252
Anhui	Mount Huangshan	She County	2021-05-25	3	118.428	29.8677
Anhui	Lu'an	Huoqiu	2021-06-07	3	116.279	32.3413
Anhui	Lu'an	Huoshan County	2021-07-06	2	116.333	31.4025
Anhui	Anqing	Huaining County	2021-06-04	3–5	116.829	30.735
Anhui	Lu'an	Yu'an District	2021-05-29	2,4	116.495	31.7507
Anhui	Lu'an	Shucheng County	2021-06-01	2,3	116.944	31.4628
Anhui	Ma'anshan	Hanshan County	2021-07-19	5	118.106	31.7278
Anhui	Ma'anshan	He County	2021-06-04	5,4	118.363	31.7166
Anhui	Ma'anshan	Dangtu County	2021-06-08	5	118.49	31.5562
Anhui	Ma'anshan	Bowang District	2021-07-15	3,4	118.84	31.56
Anhui	Suzhou	Xiao County	2021-09-13	2–6	116.945	34.1833
Anhui	Suzhou	Yongqiao District	2021-08-09	3	116.983	33.6339
Anhui	Suzhou	Lingbi County	2021-11-09	2–4	117.551	33.5406
Anhui	Tongling	Zongyang County	2021-06-16	3	117.222	30.7006
Anhui	Anqing	Tongcheng	2021-06-07	3	116.96	31.0506
Anhui	Tongling	Yi'an District	2021-06-08	5	117.798	30.9585
Anhui	Tongling	suburb	2021-06-01	4	117.817	30.9299
Anhui	Wuhu	Wuwei County	2021-05-31	5	117.911	31.3031
Anhui	Wuhu	Fanchang County	2021-07-09	3	118.201	31.0809
Anhui	Wuhu	Nanling County	2021-07-09	4	118.337	30.9196
Anhui	Wuhu	Jiujiang District	2021-06-03	3	118.4	31.3627
Anhui	Wuhu	Wuhu County	2021-08-16	3	118.572	31.1453
Anhui	Xuancheng	Jingxian County	2021-05-27	2	118.412	30.686
Anhui	Xuancheng	Jingde County	2021-05-21	2	118.543	30.2881
Anhui	Xuancheng	Jixi County	2021-05-21	2	118.595	30.0653
Anhui	Anqing	Grand View Area	2021-08-10	5	117.035	30.5056
Anhui	Xuancheng	Xuanzhou District	2021-06-04	2–4	118.758	30.946
Anhui	Xuancheng	Ningguo City	2021-05-24	2,3	118.983	30.6265
Anhui	Xuancheng	Langxi County	2021-05-25	1	119.185	31.1278
Anhui	Xuancheng	Guangde City	2021-06-08	5	119.418	30.8931
Jiangsu	Wuxi	Jiangyin City	2021-05-22	2	120.276	31.911
Jiangsu	Wuxi	Yixing City	2021-05-21	2	119.821	31.3644
Jiangsu	Changzhou	New North Area	2021-06-01	5	119.975	31.8247
Jiangsu	Yancheng	Dafeng District	2021-06-07	4–6	120.47	33.1995
Jiangsu	Nantong	Rudong County	2021-05-25	1,2	121.186	32.3118
Jiangsu	Suzhou	city of Kunshan	2021-06-09	2,3	120.958	31.3819
Jiangsu	Suzhou	Changshu City	2021-06-18	4	120.749	31.6582
Jiangsu	Changzhou	Jintan District	2021-06-24	5	119.573	31.7444
Jiangsu	Suzhou	Wujiang District	2021-06-28	3,4	120.642	31.1604
Jiangsu	Nanjing	Jiangning District	2021-07-01	5	118.851	31.9534
Jiangsu	Yangzhou	Jiangdu District	2021-07-01	4	119.567	32.4266
Jiangsu	Nanjing	Gaochun District	2021-07-05	5	118.876	31.3271
Jiangsu	Suzhou	Zhangjiagang City	2021-07-08	3,5	120.543	31.8656
Jiangsu	Nanjing	Luhe	2021-07-07	3,5	118.851	32.3407
Jiangsu	Nantong	Haimen City	2021-07-06	2,3	121.177	31.8935
Jiangsu	Yancheng	Dongtai City	2021-07-14	6	120.314	32.8532
Jiangsu	Nantong	Rugao	2021-07-12	5,4	120.566	32.3916
Jiangsu	Yancheng	Tinghu District	2021-07-16	2–5	120.136	33.3839
Jiangsu	Taizhou	xinghua	2021-07-14	4	119.84	32.9381
Jiangsu	Huai'an	Qingjiangpu District	2021-07-19	5	119.03	33.5807
Jiangsu	Yancheng	Sheyang County	2021-07-19	4,5	120.257	33.7738
Jiangsu	Yancheng	Binhai County	2021-07-14	3	119.828	33.9899
Jiangsu	Huai'an	Xuyi County	2021-07-10	1	118.494	33.0044
Jiangsu	Changzhou	Wujin District	2021-07-19	5	119.959	31.7186
Jiangsu	Yancheng	Jianhu County	2021-07-20	3–5	119.793	33.4726
Jiangsu	Suqian	Sihong County	2021-07-21	5	118.212	33.4565
Jiangsu	Yangzhou	Baoying County	2021-07-19	3,4	119.321	33.2369
Jiangsu	Huai'an	Jinhu County	2021-07-17	3,2	119.017	33.0182
Jiangsu	Yangzhou	Guangling District	2021-07-16	2	119.442	32.3922
Jiangsu	Yangzhou	Yizheng City	2021-07-19	3	119.182	32.272
Jiangsu	Taizhou	Jiangyan District	2021-07-19	3	120.148	32.5085
Jiangsu	Taizhou	Jingjiang City	2021-07-20	3	120.268	32.0182
Jiangsu	Nantong	Tongzhou District	2021-07-22	3	121.073	32.0843
Jiangsu	Suzhou	Taicang City	2021-07-29	4	121.112	31.4526
Jiangsu	Suqian	Shuyang County	2021-07-31	3	118.8	34.11
Jiangsu	Yancheng	Funing County	2021-07-31	3	119.805	33.7857
Jiangsu	Yancheng	Yandu District	2021-08-10	4–6	120.14	33.3413
Jiangsu	Nanjing	Pukou District	2021-08-01	2	118.625	32.0584
Jiangsu	Nantong	qidong	2021-08-12	3	121.66	31.8102
Jiangsu	Yancheng	Xiangshui County	2021-08-11	3,4	119.58	34.2
Jiangsu	Nantong	Hai'an City	2021-08-24	2,3	120.466	32.5403
Jiangsu	Taizhou	Taixing	2021-08-28	4	120.02	32.1688
